# Supplementary material for: Cleavage-intermediate Lassa virus trimer elicits neutralizing responses, identifies neutralizing nanobodies, and reveals an apex-situated site-of-vulnerability
Source: Nat Commun. 2024 Jan 4;15:285. doi: 10.1038/s41467-023-44534-y (PMC10767048; doi:10.1038/s41467-023-44534-y)
Supplement: Supplementary file 5 — Source Data [file 41467_2023_44534_MOESM5_ESM.xlsx]

## Sheet: Figure 1
Fig. 1 Design and characterization of stabilized soluble Lassa GPC trimer.
Uncropped gel picture for Fig. 1b SDS-PAGE of stabilized Lassa trimer under non-reducing and reducing conditions. A high molecular weight band three times the size of the monomeric form was observed under non-reducing condition.

## Sheet: Figure 2
Fig. 2 Potent neutralizing response elicited by Lassa GPC trimer and nanoparticle immunization in guinea pigs.
Time	Lassa GPC					Lassa GPC Nanoparticle					EN-SpyC
0	1000	1000	1000	1000	1000	1000	1000	1000	1000	1000	1000	1000	1000	1000	1000
2	1000	1000	1000	1000	1000	1000	1500	1000	1500	1500	1000	1000	1000	1000	1000
6	7500	312500	937500	312500	937500	12500	1562500	1562500	937500	4687500	1000	1000	1000	1000	1000
10	625000	375000	625000	375000	375000	625000	3125000	3125000	1875000	1875000	1000	1000	1000	1000	1000
14	375000	125000	375000	75000	125000	625000	1875000	1875000	375000	1875000	1000	1000	1000	1000	1000
16	375000	375000	375000	125000	125000	375000	375000	1875000	375000	375000	1000	1000	1000	1000	1000
18	125000	375000	375000	125000	375000	625000	3125000	1875000	625000	1875000	1000	1000	1000	1000	1000
20	375000	375000	375000	125000	125000	625000	625000	1875000	625000	625000	1000	3000	1000	1000	1000
26	375000	375000	375000	125000	125000	625000	1875000	1875000	625000	1875000	1000	1000	1000	1000	1000
31	625000	625000	1875000	375000	625000	1875000	3125000	3125000	1875000	1875000	15000	15000	25000	15000	15000
36	625000	3125000	1875000		375000	3125000	46875000	9375000		3125000	375000	375000	375000		125000
42	625000	375000	3125000		375000	1875000	9375000	15625000		1875000	625000	375000	3125000		375000
46	375000	375000	375000		375000	1875000	9375000	1875000		1875000	625000	375000	625000		375000
50	1875000	375000	1875000		1875000	3125000	9375000	9375000		9375000	625000	375000	1875000		1875000
52	375000	375000	375000		125000	1875000	1875000	1875000		625000	375000	375000	625000		125000
60	375000	375000	1875000		375000	3125000	9375000	15625000		1875000	625000	1875000	1875000		375000
64	625000	375000	625000		375000	1875000	9375000	3125000		1875000	625000	1875000	1875000		625000
Animal#	wk4	wk6	wk10	wk14	wk18	wk26	wk31	wk36	wk42	wk46	wk52	wk60	wk64
2011-1	1	1	8.4	57.8	57.8	102.5	46.4	121	219.9	375.5	1105.5	938	1544.2
2011-2	1	1	5.2	7.7	7.7	7.9	21.9	55.9	60.8	42	563	289.8	313.8
2011-3	1	1	1	15.9	15.8	14.8	29.5	83.1	73.2	77.5	306	418.9	489.1
2011-4	1	1	31.2	43.5	43.5	42.2	28.4
2011-5	1	1	3.7	13.9	13.9	85.5	45.7	194.1	175.4	308	247.5	649.6	609.5

## Sheet: Figure3
Fig. 3 | Potent Lassa virus neutralizing antibody elicited by stabilized GPC trimer - trimer nanoparticle immunization.
	Lassa GP-foldon	RSV F-foldon
GP1	0.0847	0.0548
GP2	0.0792	0.0614
GP3	0.0864	0.0709
GP4	0.0932	0.0541
GP5	0.0758	0.0655
GP6	0.0719	0.0647
GP7	0.0996	0.0628
GP8	0.0778	0.0749
GP9	0.0655	0.0841
GP10	0.0954	0.0638
GP11	0.0822	0.0646
GP12	0.0751	0.1791
GP13	0.1078	0.1346
GP14	0.0822	0.0635
GP15	0.07	0.0624
GP16	0.0645	0.0643
GP17	0.0735	0.0615
GP18	0.0645	0.0677
GP19	0.0587	0.0696
GP20	0.0562	0.0519
GP21	0.0709	0.0656
GP22	0.0676	0.0674
GP23	1.8628	0.0658
GP24	0.0834	0.0783
GP25	0.0684	0.0586
GP26	0.0677	0.065
GP27	0.0676	0.0623
GP28	0.0688	0.0528
GP29	0.0628	0.077
GP30	0.0686	0.0647
GP31	0.0734	0.1078
GP32	0.0584	0.0816
GP33	0.0775	0.0803
GP34	0.0684	0.0884
GP35	0.0819	0.0802
GP36	0.1223	0.0866
GP37	0.0888	0.078
GP38	0.074	0.0742
GP39	1.8265	2.1561
GP40	0.056	0.0661
GP41	0.0699	0.0714
GP42	0.0708	0.0694
GP43	0.0582	0.0609
GP44	0.0685	0.0609
GP45	0.0598	0.0738
GP46	0.0656	0.0744
GP47	0.0658	0.0782
GP48	0.0711	0.0699
GP49	0.07	0.0944
GP50	1.8587	2.4193
GP51	0.0676	0.0485
GP52	0.0707	0.0761
GP53	0.0676	0.0616
GP54	0.0724	0.0475
GP55	0.067	0.0586
GP56	0.066	0.0384
GP57	0.0657	0.1103
GP58	0.0701	0.0904
GP59	0.0681	0.0875
GP60	0.0739	0.0739
GP61	0.0826	0.0906
GP62	0.0766	0.0761
GP63	0.061	0.1606
GP64	0.0535	0.0889
GP65	0.0592	0.0903
GP66	0.075	0.0828
GP67	0.068	0.0854
GP68	0.065	0.0903
GP69	0.067	0.0638
GP70	0.066	0.0789
GP71	0.0971	0.107
GP72	0.0899	0.0894
GP73	0.0679	0.1037
GP74	0.066	0.0759
GP75	0.071	0.1721
GP76	0.0653	0.1027
GP77	0.0643	0.0743
GP78	0.0793	0.0435
GP79	0.0562	0.0681
GP80	0.0595	0.0611
GP81	0.0626	0.0811
GP82	0.0692	0.0853
GP83	0.0577	0.0821
GP84	0.109	0.0826
GP85	0.058	0.0688
GP86	0.0624	0.0914
GP87	0.0679	0.1665
GP88	0.0625	0.0657
GP89	0.087	0.0935
GP90	0.0659	0.0721
GP91	0.0924	0.0704
GP92	0.0865	0.0689
GP93	0.0722	0.0681
GP94	0.0676	0.0662
GP95	0.0664	0.0741
GP96	0.0697	0.0671
GP97	1.8269	0.0763
GP98	0.0806	0.0691
GP99	1.8108	0.0712
GP100	0.0827	0.0657
GP101	0.426	0.0736
GP102	1.8958	0.0756
GP103	1.979	0.0822
GP104	1.9225	0.0619
GP105	1.8838	0.0621
GP106	1.8713	0.0576
GP107	1.8369	0.0546
GP108	1.7981	0.0589
GP109	1.803	0.0665
GP110	1.7906	0.0519
GP111	1.7867	0.0598
GP112	0.092	0.0843
GP113	0.0734	0.0581
GP114	0.1167	0.0593
GP115	0.0659	0.0571
GP116	0.0581	0.0564
GP117	0.0617	0.0565
GP118	0.0583	0.0573
GP119	0.0572	0.0737
GP120	0.0623	0.0648
GP121	0.0602	0.0532
GP122	0.0599	0.0536
GP123	0.0665	0.0595
GP124	0.075	0.0601
GP125	0.0741	0.0688
GP126	0.1003	0.0613
GP127	0.0629	0.0809
GP128	0.0628	0.0652
GP129	0.0688	0.0702
GP130	0.0573	0.0529
GP131	0.0589	0.0558
GP132	0.0678	0.0679
GP133	0.078	0.0725
GP134	0.0626	0.0573
GP135	0.0682	0.0569
GP136	0.0767	0.0593
GP137	0.0837	0.0575
GP138	0.1199	0.1293
GP139	0.0826	0.1013
GP140	0.0583	0.0638
GP141	0.0595	0.0387
GP142	0.0646	0.0526
GP143	0.057	0.0559
GP144	0.0539	0.0376
GP145	0.0651	0.0495
GP146	0.0735	0.0388
GP147	0.0703	0.053
GP148	0.0708	0.0543
GP149	0.0681	0.058
GP150	0.0807	0.071
GP151	0.0627	0.0736
GP152	0.0708	0.1059
GP153	0.069	0.0895
GP154	0.0714	0.1195
GP155	0.0793	0.0866
GP156	0.0856	0.1045
GP157	0.0793	0.0636
GP158	0.0906	0.0997
GP159	0.1028	0.1229
GP160	0.0811	0.0949
GP161	0.1114	0.1321
GP162	0.1504	0.1661
GP163	0.1201	0.1613
GP164	0.0633	0.0736
GP165	0.0662	0.065
GP166	0.1464	0.2142
GP167	0.0592	0.0601
GP168	0.0647	0.054
GP169	0.0541	0.0552
GP170	0.0676	0.0678
GP171	0.0979	0.0824
GP172	0.0899	0.0769
GP173	0.0462	0.077
GP174	0.1168	0.0947
GP175	0.0941	0.1313
GP176	0.0628	0.0765
GP177	0.0709	0.0868
GP178	0.0757	0.0814
GP179	0.0771	0.0864
GP180	0.0807	0.0914
GP181	0.0687	0.0751
GP182	0.0643	0.0705
GP183	0.0882	0.0578
GP184	0.0576	0.0698
GP185	0.0567	0.0611
GP186	0.0543	0.0588
GP187	1.4137	1.7038
GP188	0.0646	0.0649
GP189	0.086	0.0903
GP190	0.0687	0.052
GP191	0.0681	0.0626
GP192	0.0897	0.0827
GP193	1.5713	0.0652
GP194	1.6155	0.0519
GP195	0.074	0.1111
GP196	0.0556	0.0672
GP197	0.0609	0.0692
GP198	0.0665	0.0932
GP199	0.0589	0.0688
GP200	0.0598	0.0827
GP201	0.0587	0.0596
GP202	0.0563	0.0562
GP203	0.0635	0.063
GP204	0.0714	0.0661
GP205	0.0575	0.0624
GP206	0.0565	0.0652
GP207	0.0714	0.0654
GP208	0.0528	0.0606
GP209	0.0533	0.0614
GP210	0.0503	0.0559
GP211	0.0524	0.0522
GP212	0.0512	0.0549
GP213	0.0561	0.0656
GP214	0.0614	0.0672
GP215	0.0607	0.0668
GP216	0.0673	0.0648
GP217	0.0713	0.0694
GP218	0.0471	0.0529
GP219	0.0511	0.0567
GP220	0.0552	0.0539
GP221	0.054	0.063
GP222	0.059	0.0666
GP223	0.066	0.0747
GP224	0.0564	0.0596
GP225	0.069	0.0799
GP226	0.0642	0.0746
GP227	1.1753	0.1276
GP228	0.7341	0.0775
GP229	0.0581	0.0504
GP230	0.0556	0.0568
GP231	0.0526	0.0363
GP232	0.0555	0.0677
GP233	0.0534	0.055
GP234	0.0493	0.0433
GP235	0.0886	0.0487
GP236	0.0539	0.0396
GP237	0.0519	0.0559
GP238	0.0581	0.0582
GP239	0.0688	0.0558
GP240	0.0713	0.0643
GP241	0.0713	0.0614
GP242	0.0549	0.0543
GP243	0.0542	0.0546
GP244	0.0528	0.0569
GP245	0.0463	0.0538
GP246	0.0552	0.0572
GP247	0.0561	0.06
GP248	0.0524	0.0586
GP249	0.0573	0.0606
GP250	0.0605	0.0625
GP251	0.0643	0.0679
GP252	0.0658	0.0726
GP253	0.0705	0.0601
GP254	0.0554	0.059
GP255	0.0534	0.0588
GP256	0.0507	0.0542
GP257	0.0533	0.0574
GP258	0.0519	0.0384
GP259	0.0439	0.0588
GP260	0.0501	0.0521
GP261	0.0523	0.0572
GP262	0.0499	0.0556
GP263	0.0438	0.0554
GP264	0.094	0.0632
GP265	1.8314	0.0743
GP266	0.0605	0.0621
GP267	0.0518	0.0565
GP268	0.0569	0.0612
GP269	0.0533	0.0581
GP270	0.055	0.0603
GP271	0.0616	0.0553
GP272	0.0803	0.0836
GP273	0.0678	0.0602
GP274	0.063	0.0701
GP275	0.0597	0.0478
GP276	0.056	0.0488
GP277	0.0542	0.0535
GP278	0.0658	0.0674
GP279	0.061	0.0628
GP280	0.0706	0.0594
GP281	0.155	0.0647
GP282	0.0665	0.0632
GP283	0.0626	0.0575
GP284	0.0668	0.0492
GP285	0.0559	0.0475
GP286	0.0561	0.0487
GP287	0.0566	0.052
GP288	0.0508	0.0548
GP289	0.0538	0.0576
GP290	0.0546	0.048
GP291	0.0544	0.0567
GP292	0.056	0.0634
GP293	0.055	0.0688
GP294	0.0689	0.0743
GP295	0.0797	0.0592
GP296	0.0579	0.0522
GP297	0.0628	0.0574
GP298	0.0542	0.0532
GP299	0.0485	0.0514
GP300	0.0476	0.0475
GP301	0.0533	0.052
GP302	0.0502	0.0483
GP303	0.0543	0.057
GP304	0.0566	0.0633
GP305	0.0557	0.0568
GP306	0.0632	0.0672
GP307	0.075	0.0654
GP308	0.0589	0.0596
GP309	0.0568	0.0553
GP310	0.0537	0.0519
GP311	0.0536	0.0574
GP312	0.0555	0.0513
GP313	0.0521	0.0518
GP314	0.4976	0.5883
GP315	0.0505	0.0496
GP316	0.0553	0.0529
GP317	0.0568	0.0517
GP318	0.0635	0.0531
GP319	0.067	0.0517
GP320	0.0602	0.0543
GP321	0.0533	0.0386
GP322	0.0575	0.0585
GP323	0.2168	0.153
GP324	0.0512	0.042
GP325	0.0513	0.0465
GP326	0.0588	0.0387
GP327	0.0532	0.0514
GP328	0.8485	0.0652
GP329	0.0573	0.053
GP330	0.0693	0.0609
GP331	0.0701	0.0576
GP332	0.0547	0.0526
GP333	0.0515	0.0501
GP334	0.065	0.0527
GP335	0.0473	0.0489
GP336	0.0509	0.0539
GP337	0.0525	0.0512
GP338	0.0514	0.0514
GP339	0.0514	0.0486
GP340	0.0543	0.0513
GP341	0.0546	0.0487
GP342	0.0774	0.0631
GP343	0.0905	0.0597
GP344	0.053	0.0499
GP345	0.051	0.0516
GP346	0.0536	0.0526
GP347	0.0516	0.0536
GP348	0.0511	0.0408
GP349	0.0455	0.0496
GP350	0.0491	0.0502
GP351	0.0557	0.0516
GP352	0.0566	0.0551
GP353	0.05	0.0536
GP354	0.0756	0.0678
GP355	0.0766	0.0618
GP356	0.0592	0.0574
GP357	0.0619	0.0493
GP358	0.0553	0.0549
GP359	0.0603	0.0543
GP360	0.0608	0.0525
GP361	0.0582	0.0651
GP362	0.0829	0.0523
GP363	0.0512	0.067
GP364	0.0607	0.0547
GP365	0.0594	0.0483
GP366	0.056	0.0453
GP367	0.0746	0.0507
GP368	0.0818	0.0529
GP369	0.0682	0.0542
GP370	0.0668	0.0569
GP371	0.1681	0.0662
GP372	0.0746	0.0752
GP373	0.061	0.0536
GP374	1.0463	0.0478
GP375	0.0518	0.0545
GP376	0.0496	0.0513
GP377	0.0596	0.0484
GP378	0.0633	0.0488
GP379	0.0527	0.0632
GP380	0.109	0.0453
GP381	0.0591	0.053
GP382	0.0605	0.0477
GP383	0.0593	0.052
GP384	0.0772	0.0657
GP385	0.0526	0.0466
GP386	0.0535	0.0514
GP387	0.057	0.0867
GP388	0.0502	0.0448
GP389	0.0554	0.0468
GP390	0.063	0.0525
GP391	0.0631	0.0474
GP392	0.0547	0.0462
GP393	0.0625	0.048
GP394	0.0658	0.051
GP395	0.063	0.0634
GP396	0.0659	0.0549
GP397	0.0906	0.0957
GP398	0.0556	0.0485
GP399	0.0596	0.0518
GP400	0.0557	0.0498
GP401	0.0714	0.0476
GP402	0.0754	0.0479
GP403	0.0572	0.0507
GP404	0.0627	0.055
GP405	0.0631	0.0525
GP406	0.073	0.057
GP407	0.0659	0.055
GP408	0.0682	0.0552
GP409	0.059	0.0498
GP410	0.0521	0.0518
GP411	0.0581	0.0381
GP412	0.0544	0.0519
GP413	0.0579	0.0483
GP414	0.0832	0.0387
GP415	0.0619	0.048
GP416	0.066	0.0408
GP417	0.0653	0.0542
GP418	0.071	0.0569
GP419	0.067	0.0514
GP420	0.0916	0.0702
GP421	0.0579	0.0502
GP422	0.0526	0.0548
GP423	0.0617	0.0632
GP424	1.2032	1.3188
GP425	0.0587	0.0508
GP426	0.0735	0.0565
GP427	0.0622	0.0478
GP428	1.7467	0.0494
GP429	0.0749	0.0505
GP430	0.0699	0.0517
GP431	0.0616	0.0511
GP432	0.0798	0.0646
GP433	0.0615	0.0502
GP434	0.0717	0.0558
GP435	1.824	0.049
37.7H	1.6329	0.0511
19.7E	1.5665	0.0579
D5	1.0877	0.6263
8.11G	1.7118	0.0511

## Sheet: Supplementary Figure 3
Supplementary Fig. 3 | Sera analysis demonstrate that elicited neutralizing serum responses compete with apex binder D5 as well as other GPC-trimer binding antibodies.
Animal ID	Josiah (IV)	803213 (II)	Pinneo (I)	AV (V)	Togo (VI)	AYM (II)	GA391 (III)	CSF (III)	Kak428 (VI)
#1	1544.16	29.3806	677.47	25.5102	67.5845	72.1232	98.8227	46.7387	41.8581
#2	313.801	94.3329	474.804	42.1224	83.8794	170.642	27.2457	207.515	27.6113
#3	489.121	71.7359	294.238	102.7	165.766	207.464	161.931	143.265	126.041
#5	609.473	129.859	700.284	80.8602	92.6535	56.5624	47.5485	59.6276	47.9315
Week	LASV GPC Trimer					LASV GPC NP
	#1	#2	#3	#4	#5	#1	#2	#3	#4	#5
-2	60	20	500	100	60	20	20	60	100	1500
0	60	20	500	60	60	20	20	60	60	500
2	7500	300	7500	7500	62500	100	7500	7500	7500	12500
4	2500	300	12500	2500	7500	500	1500	2500	7500	12500
6	312500	37500	187500	187500	12500	62500	62500	187500	37500	37500
8	62500	7500	187500	187500	7500	62500	7500	62500	7500	12500
10	375000	125000	125000	75000	15000	125000	125000	75000	75000	75000
12	125000	15000	75000	75000	3000	75000	75000	15000	75000	25000
14	3125000	1875000	625000	75000	25000	375000	375000	75000	75000	75000
16	625000	25000	125000	75000	15000	75000	75000	75000	125000	125000
18	375000	75000	375000	375000	75000	375000	125000	125000	125000	125000
20	375000	125000	375000	375000	125000	375000	375000	125000	75000	125000
22	125000	125000	375000	375000	75000	125000	75000	75000	75000	125000
24	625000	125000	375000	375000	75000	375000	375000	125000	125000	125000
Week	LASV GPC Trimer						LASV GPC NP
	#1	#2	#3	#4	#5		#1	#2	#3	#4	#5
-2	10	10	10	10	10		10	10	10	10	10
0	10	10	10	10	10		10	10	10	10	10
2	10	10	10	10	10		10	10	10	10	10
6	10	10	10	10	10		10	10	10	10	10
10	10	10	74.876	494.557	10		10	10	636.254	10	10
14	10	10	658.152	604.108	10		10	10	542.905	10	10
18	10	10	714.995	1831.76	10		62.858	57.057	576.591	47.16	31.1
22	10	10	537.661	1526.77	10		10	10	400.427	10	10

## Sheet: Supplementary Figure 4
Supplementary Fig. 4 | Sequence characteristics of 23 GPC trimer-binding guinea pig antibodies isolated after GPC trimer immunization.
	Lassa GP-foldon	RSV F-foldon
- control	0.0847	0.0548
GP23	1.8628	0.0658
GP97	1.8269	0.0763
GP99	1.8108	0.0712
GP101	0.426	0.0736
GP102	1.8958	0.0756
GP103	1.979	0.0822
GP104	1.9225	0.0619
GP105	1.8838	0.0621
GP106	1.8713	0.0576
GP107	1.8369	0.0546
GP108	1.7981	0.0589
GP109	1.803	0.0665
GP110	1.7906	0.0519
GP111	1.7867	0.0598
GP193	1.5713	0.0652
GP194	1.6155	0.0519
GP227	1.1753	0.1276
GP228	0.7341	0.0775
GP265	1.8314	0.0743
GP328	0.8485	0.0652
GP374	1.0463	0.0478
GP428	1.7467	0.0494
GP435	1.824	0.049
37.7H	1.6329	0.0511
19.7E	1.5665	0.0579
D5	1.0877	0.6263
8.11G	1.7118	0.0511

## Sheet: Supplementary Figure 5
Supplementary Fig. 5 | Identification of nanobodies by panning shark VNAR and camel VHH libraries against stabilized soluble Lassa GPC trimer.
Round	Lassa GPC trimer			BSA
I	0.125	0.1307	0.1186	0.0524	0.0509	0.0494
II	2.15	2.1565	2.153	0.0623	0.051	0.0493
III	2.241	2.2242	2.2168	0.0835	0.0652	0.0518
IV	2.2332	2.2384	2.2339	0.0899	0.075	0.0717
Round	Lassa GPC trimer			BSA
I	0.07	0.06	0.05	0.051	0.05	0.06
II	0.55	0.58	0.57	0.0623	0.051	0.06
III	1.46	1.37	1.45	0.07	0.06	0.05
IV	1.5	1.6	1.67	0.06	0.075	0.07
